# Supplementary material for: A new species of Claviramus (Annelida, Sabellida, Sabellidae) from the Ariake Inland Sea, Kyushu, Japan
Source: Zookeys. 2019 Oct 14;880:25–32. doi: 10.3897/zookeys.880.36281 (PMC6803359; doi:10.3897/zookeys.880.36281)
Supplement: XML Treatment for Claviramus [file zookeys.880.36281-treatment1.xml]

<!DOCTYPE tp:taxon-treatment
  PUBLIC "-//TaxonX//DTD Taxonomic Treatment Publishing DTD v0 20100105//EN" "tax-treatment-NSO.dtd">
<tp:taxon-treatment xmlns:tp="http://www.plazi.org/taxpub"><tp:treatment-meta><kwd-group><label>Taxon classification</label><kwd><named-content xmlns:xlink="http://www.w3.org/1999/xlink" content-type="kingdom">Animalia</named-content></kwd><kwd><named-content xmlns:xlink="http://www.w3.org/1999/xlink" content-type="order">Sabellida</named-content></kwd><kwd><named-content xmlns:xlink="http://www.w3.org/1999/xlink" content-type="family">Sabellidae</named-content></kwd></kwd-group><mixed-citation publication-type="journal"><person-group><name><surname>Nishi</surname><given-names>Eijiroh</given-names></name><name><surname>Tanaka</surname><given-names>Katsuhiko</given-names></name><name><surname>Tovar-Hernández</surname><given-names>María Ana</given-names></name></person-group><article-title>A new species of <italic><tp:taxon-name><tp:taxon-name-part taxon-name-part-type="genus" reg="Claviramus">Claviramus</tp:taxon-name-part></tp:taxon-name></italic> (<tp:taxon-name><tp:taxon-name-part taxon-name-part-type="phylum">Annelida</tp:taxon-name-part></tp:taxon-name>, <tp:taxon-name><tp:taxon-name-part taxon-name-part-type="order">Sabellida</tp:taxon-name-part></tp:taxon-name>, <tp:taxon-name><tp:taxon-name-part taxon-name-part-type="family">Sabellidae</tp:taxon-name-part></tp:taxon-name>) from the Ariake Inland Sea, Kyushu, Japan</article-title><source>Zookeys</source><day>14</day><month>10</month><year>2019</year><volume>880</volume><fpage>25</fpage><lpage>32</lpage><pub-id pub-id-type="doi">10.3897/zookeys.880.36281</pub-id></mixed-citation></tp:treatment-meta><tp:nomenclature><label>Genus</label><tp:taxon-name><object-id xmlns:xlink="http://www.w3.org/1999/xlink" content-type="arpha" xlink:type="simple">A4E1559C-876F-59E6-9E47-4FC784EF4411</object-id>
              <tp:taxon-name-part taxon-name-part-type="genus" reg="Claviramus">Claviramus</tp:taxon-name-part>
            </tp:taxon-name><tp:taxon-authority>Fitzhugh, 2002</tp:taxon-authority><tp:nomenclature-citation-list><tp:nomenclature-citation><tp:taxon-name>
                  <tp:taxon-name-part taxon-name-part-type="genus" reg="Claviramus">Claviramus</tp:taxon-name-part>
                </tp:taxon-name><comment>Fitzhugh, 2002: 412, 414–415.</comment></tp:nomenclature-citation></tp:nomenclature-citation-list></tp:nomenclature><tp:treatment-sec sec-type="type species" id="SECID0EHIAC"><title>Type species.</title><p><italic><tp:taxon-name><tp:taxon-name-part taxon-name-part-type="genus" reg="Sabella">Sabella</tp:taxon-name-part> <tp:taxon-name-part taxon-name-part-type="species" reg="candela">candela</tp:taxon-name-part></tp:taxon-name></italic> Grube, 1863.</p><!--PageBreak --></tp:treatment-sec></tp:taxon-treatment>
