# Supplementary material for: A new species of Claviramus (Annelida, Sabellida, Sabellidae) from the Ariake Inland Sea, Kyushu, Japan
Source: Zookeys. 2019 Oct 14;880:25–32. doi: 10.3897/zookeys.880.36281 (PMC6803359; doi:10.3897/zookeys.880.36281)
Supplement: XML Treatment for Claviramus kyushuensis [file zookeys.880.36281-treatment2.xml]

<!DOCTYPE tp:taxon-treatment
  PUBLIC "-//TaxonX//DTD Taxonomic Treatment Publishing DTD v0 20100105//EN" "tax-treatment-NSO.dtd">
<tp:taxon-treatment xmlns:tp="http://www.plazi.org/taxpub"><tp:treatment-meta><kwd-group><label>Taxon classification</label><kwd><named-content xmlns:xlink="http://www.w3.org/1999/xlink" content-type="kingdom">Animalia</named-content></kwd><kwd><named-content xmlns:xlink="http://www.w3.org/1999/xlink" content-type="order">Sabellida</named-content></kwd><kwd><named-content xmlns:xlink="http://www.w3.org/1999/xlink" content-type="family">Sabellidae</named-content></kwd></kwd-group><mixed-citation publication-type="journal"><person-group><name><surname>Nishi</surname><given-names>Eijiroh</given-names></name><name><surname>Tanaka</surname><given-names>Katsuhiko</given-names></name><name><surname>Tovar-Hernández</surname><given-names>María Ana</given-names></name></person-group><article-title>A new species of <italic><tp:taxon-name><tp:taxon-name-part taxon-name-part-type="genus" reg="Claviramus">Claviramus</tp:taxon-name-part></tp:taxon-name></italic> (<tp:taxon-name><tp:taxon-name-part taxon-name-part-type="phylum">Annelida</tp:taxon-name-part></tp:taxon-name>, <tp:taxon-name><tp:taxon-name-part taxon-name-part-type="order">Sabellida</tp:taxon-name-part></tp:taxon-name>, <tp:taxon-name><tp:taxon-name-part taxon-name-part-type="family">Sabellidae</tp:taxon-name-part></tp:taxon-name>) from the Ariake Inland Sea, Kyushu, Japan</article-title><source>Zookeys</source><day>14</day><month>10</month><year>2019</year><volume>880</volume><fpage>25</fpage><lpage>32</lpage><pub-id pub-id-type="doi">10.3897/zookeys.880.36281</pub-id></mixed-citation></tp:treatment-meta><tp:nomenclature><tp:taxon-name><object-id xmlns:xlink="http://www.w3.org/1999/xlink" content-type="arpha" xlink:type="simple">2F355BA9-8140-58FA-92D4-5FEA0867A589</object-id>
              <tp:taxon-name-part taxon-name-part-type="genus" reg="Claviramus">Claviramus</tp:taxon-name-part>
              <tp:taxon-name-part taxon-name-part-type="species" reg="kyushuensis">kyushuensis</tp:taxon-name-part>
              <object-id xmlns:xlink="http://www.w3.org/1999/xlink" content-type="zoobank" xlink:type="simple">http://zoobank.org/AF7C503A-E9B9-4424-840B-191F1718015A</object-id>
            </tp:taxon-name><tp:taxon-status xmlns:xlink="http://www.w3.org/1999/xlink" xlink:type="simple">sp. nov.</tp:taxon-status><xref ref-type="fig" rid="F1">Figs 1</xref><xref ref-type="fig" rid="F2">, 2</xref><xref ref-type="fig" rid="F3">, 3</xref></tp:nomenclature><tp:treatment-sec sec-type="material" id="SECID0ENKAC"><title>Material examined.</title><p>Ariake Sound, Kyushu, Japan, Stn 20D, <named-content xmlns:xlink="http://www.w3.org/1999/xlink" content-type="dwc:verbatimCoordinates" xlink:type="simple"><named-content content-type="geo-json" specific-use="{&#34;type&#34;:&#34;Point&#34;,&#34;coordinates&#34;:[130.233950,32.517833]}" id="NCID0EWKAC" xlink:type="simple">32°31.070'N, 130°14.037'E</named-content></named-content>, 20 m depth, sandy mud bottoms, collected by dredge by K. Mori, 17 September 2005. <bold>Holotype</bold> CBM-ZW 1123, <bold>Paratypes</bold> CBM-ZW 1124-1126 (three paratypes: two complete, one lacking crown), UANL 8130 (three paratypes: two complete, one lacking crown).</p></tp:treatment-sec><tp:treatment-sec sec-type="diagnosis" id="SECID0E6KAC"><title>Diagnosis.</title><p>Subdistal ends of some radioles with lateral margins extended, thin, as foliaceous flanges (Figs <xref ref-type="fig" rid="F1">1E–G</xref>, <xref ref-type="fig" rid="F2">2F</xref>), some with a short, distal filament or cirrus (Fig. <xref ref-type="fig" rid="F1">1G</xref>). Glandular ridge on chaetiger 2 present. Abdominal shields well developed (Figs <xref ref-type="fig" rid="F1">1B</xref>, <xref ref-type="fig" rid="F2">2C</xref>). Dorsal pockets of collar present exposing large vascular loops (Fig. <xref ref-type="fig" rid="F1">1D</xref>). Anterior peristomial ring not extending beyond ventral collar margins. Ventral margin of collar with a shallow mid-ventral incision forming two discrete rounded lappets (Figs <xref ref-type="fig" rid="F1">1B, C</xref>). Thoracic tori not contacting shields (Fig. <xref ref-type="fig" rid="F1">1B</xref>). Thoracic uncini with tips of main fangs bifid (Fig. <xref ref-type="fig" rid="F3">3C–D</xref>).</p><fig id="F1" position="float" orientation="portrait"><object-id xmlns:xlink="http://www.w3.org/1999/xlink" content-type="doi" xlink:type="simple">10.3897/zookeys.880.36281.figure1</object-id><object-id xmlns:xlink="http://www.w3.org/1999/xlink" content-type="arpha" xlink:type="simple">04D0BFDF-AFA2-5E58-81F0-99B1A5BB549D</object-id><label>Figure 1.</label><caption><p><italic><tp:taxon-name><tp:taxon-name-part taxon-name-part-type="genus" reg="Claviramus">Claviramus</tp:taxon-name-part> <tp:taxon-name-part taxon-name-part-type="species" reg="kyushuensis">kyushuensis</tp:taxon-name-part></tp:taxon-name></italic> sp. nov., holotype. <bold>A</bold> Body, dorsal view <bold>B</bold> same, ventral view <bold>C, D</bold> collar and second chaetiger, ventral and dorsal views, respectively <bold>E–G</bold> distal foleaceous flanges. Abbreviations: fi: filament, g: glandular ridge, pi: pinnule, va: vascular loop, vs: ventral shield. Scale bars: 0.5 mm (<bold>A–D</bold>), 0.2 mm (<bold>E–G</bold>).</p></caption><graphic xmlns:xlink="http://www.w3.org/1999/xlink" xlink:href="zookeys-880-025-g001.jpg" position="float" orientation="portrait" xlink:type="simple" id="oo_346547.jpg"><uri content-type="original_file" xlink:type="simple">https://binary.pensoft.net/fig/346547</uri></graphic></fig><fig id="F2" position="float" orientation="portrait"><object-id xmlns:xlink="http://www.w3.org/1999/xlink" content-type="doi" xlink:type="simple">10.3897/zookeys.880.36281.figure2</object-id><object-id xmlns:xlink="http://www.w3.org/1999/xlink" content-type="arpha" xlink:type="simple">89E01E0A-32EF-589B-AE09-4460185A122E</object-id><label>Figure 2.</label><caption><p>Paratype of <italic><tp:taxon-name><tp:taxon-name-part taxon-name-part-type="genus" reg="Claviramus">Claviramus</tp:taxon-name-part> <tp:taxon-name-part taxon-name-part-type="species" reg="kyushuensis">kyushuensis</tp:taxon-name-part></tp:taxon-name></italic> sp. nov. <bold>A</bold> Anterior thoracic segments, dorsal view <bold>B</bold> same, ventral view <bold>C</bold> posterior abdomen <bold>D–F</bold> radiolar tips <bold>G</bold> thoracic uncini <bold>H</bold> abdominal uncini <bold>I</bold> thoracic chaetae. Arrows in <bold>D</bold> and <bold>E</bold> point to radiolar tips, entire in <bold>D</bold>, broken in <bold>E</bold>. Scale bars: 0.5 mm (<bold>A–C</bold>), 150 um (<bold>D–F</bold>).</p></caption><graphic xmlns:xlink="http://www.w3.org/1999/xlink" xlink:href="zookeys-880-025-g002.jpg" position="float" orientation="portrait" xlink:type="simple" id="oo_346548.jpg"><uri content-type="original_file" xlink:type="simple">https://binary.pensoft.net/fig/346548</uri></graphic></fig><fig id="F3" position="float" orientation="portrait"><object-id xmlns:xlink="http://www.w3.org/1999/xlink" content-type="doi" xlink:type="simple">10.3897/zookeys.880.36281.figure3</object-id><object-id xmlns:xlink="http://www.w3.org/1999/xlink" content-type="arpha" xlink:type="simple">0C94639D-77E7-5868-AC02-F1B808F2480D</object-id><label>Figure 3.</label><caption><p><italic><tp:taxon-name><tp:taxon-name-part taxon-name-part-type="genus" reg="Claviramus">Claviramus</tp:taxon-name-part> <tp:taxon-name-part taxon-name-part-type="species" reg="kyushuensis">kyushuensis</tp:taxon-name-part></tp:taxon-name></italic> sp. nov., scanning electron microscope images of chaetae and uncini. <bold>A</bold> Collar chaetiger with narrowly hooded chaetae <bold>B</bold> second thoracic chaetiger with superior group of narrowly hooded chaetae and inferior broadly hooded chaetae <bold>C</bold> uncini from seventh thoracic torus <bold>D</bold> uncini from fourth thoracic torus <bold>E</bold> elongate, narrowly hooded chaetae from eighth abdominal chaetiger <bold>F</bold> uncini from the seventh abdominal torus.</p></caption><graphic xmlns:xlink="http://www.w3.org/1999/xlink" xlink:href="zookeys-880-025-g003.jpg" position="float" orientation="portrait" xlink:type="simple" id="oo_346549.jpg"><uri content-type="original_file" xlink:type="simple">https://binary.pensoft.net/fig/346549</uri></graphic></fig></tp:treatment-sec><tp:treatment-sec sec-type="description" id="SECID0EEAAE"><title>Description.</title><p>Sabellid worm with eight thoracic (eight in all types) and ten abdominal chaetigers (9–16 in paratypes CBM ZW 1124-1126, UANL 8130). Trunk length 2.5 mm (1.6 mm in paratype CBM-ZW 1125, 3.2–4.7 mm in paratypes UANL 8130), body width 0.7 mm (0.3 mm in paratype CBM-ZW 1126, 0.5–1.3 mm in paratypes UANL 8130). Radiolar crown 1.1 mm length (1.3–2.1 mm in paratypes UANL 8130), with seven radioles in each branchial lobe (7–9 in paratypes UANL 8130).</p><p>Palmate membrane absent. Subdistal ends of some radioles with lateral margins extended, thin, as foliaceous flanges; overall shape oblong (Figs <xref ref-type="fig" rid="F1">1E–G</xref>, <xref ref-type="fig" rid="F2">2F</xref>) with a mid-ventral incision occupying a quarter of flange length; some tips with a short, distal filament (Fig. <xref ref-type="fig" rid="F1">1G</xref>). Other radioles with unflanged tips, filiform (Fig. <xref ref-type="fig" rid="F2">2D</xref>) or with broken tips (Fig. <xref ref-type="fig" rid="F2">2E</xref>). Largest pinnules located at 3/4 of radiole length (Fig. <xref ref-type="fig" rid="F2">2D</xref>). Radiolar eyes absent. Two pairs of ventral radiolar appendages, as long as half of radiolar crown length. Dorsal lips narrow, triangular, longer than wide. Ventral lips rounded, low. Dorso-lateral margins of collar fused to faecal groove; dorsal pockets present (Figs <xref ref-type="fig" rid="F1">1A, D</xref>, <xref ref-type="fig" rid="F2">2A</xref>); large vascular loops visible on dorsal pockets of collar (Fig. <xref ref-type="fig" rid="F1">1D</xref>); ventral sacs absent. Ventral margin of anterior peristomial ring as broadly triangular lobe, not extending beyond collar margins. Ventral collar margin with a shallow mid-ventral incision forming two discrete rounded lappets (Figs <xref ref-type="fig" rid="F1">1B, C</xref>, <xref ref-type="fig" rid="F2">2B</xref>). Lateral collar margins slightly oblique, with ventral margin slightly higher than dorsal. Thoracic and abdominal shields well developed (Figs <xref ref-type="fig" rid="F1">1B, C</xref>, <xref ref-type="fig" rid="F2">2C</xref>). Collar shield divided transversally into three nearly rectangular sections with lateral margins indented (Fig. <xref ref-type="fig" rid="F2">2B</xref>). A pair of white triangular glandular pads in the ventral side of collar, as lung-shaped. Shields from chaetigers 2 to 8 rectangular, broad, entire (Figs <xref ref-type="fig" rid="F1">1B</xref>, <xref ref-type="fig" rid="F2">2B</xref>). Abdominal shields forming two squares divided by faecal groove (Figs <xref ref-type="fig" rid="F1">1B</xref>, <xref ref-type="fig" rid="F2">2C</xref>). Narrow glandular ridge on chaetiger 2 present, most notorious laterally (Fig. <xref ref-type="fig" rid="F1">1A, D</xref>). Thoracic tori not contacting shields (Fig. <xref ref-type="fig" rid="F1">1B, C</xref>). Thoracic notopodial fascicles in chaetiger 1 as short as rows of <!--PageBreak -->narrowly hooded chaetae (collar chaetae) (Fig. <xref ref-type="fig" rid="F3">3A</xref>). Notopodial fascicles in chaetigers 2–8 with superior group of narrowly hooded chaetae and two inferior rows of broadly hooded chaetae (Figs <xref ref-type="fig" rid="F2">2I</xref>, <xref ref-type="fig" rid="F3">3B</xref>). Thoracic neuropodial uncini acicular (Fig. <xref ref-type="fig" rid="F2">2G</xref>); main fang bifid, surmounted by 5–6 rows of small equal-sized teeth (Fig. <xref ref-type="fig" rid="F3">3C, D</xref>), breast as a narrow swelling; handles very elongate (Fig. <xref ref-type="fig" rid="F2">2G</xref>). Abdominal neuropodial fascicles with one or two transverse rows of narrowly hooded chaetae (Fig. <xref ref-type="fig" rid="F3">3E</xref>). Abdominal notopodia with avicular uncini (Figs <xref ref-type="fig" rid="F2">2H</xref>, <xref ref-type="fig" rid="F3">3F</xref>); main fang surmounted by 7–9 rows of small teeth equal in size, occupying a half of the main fang length (Fig. <xref ref-type="fig" rid="F3">3F</xref>); breast well developed; handles short (Fig. <xref ref-type="fig" rid="F2">2H</xref>). Pygidium triangular without eyes neither cirrus (Figs <xref ref-type="fig" rid="F1">1B</xref>, <xref ref-type="fig" rid="F2">2C</xref>). Anus ventral. Tubes not preserved. Paratypes mature hermaphrodites with full-developed oocytes and sperm in thoracic and abdominal segments.</p></tp:treatment-sec><tp:treatment-sec sec-type="etymology" id="SECID0EREAE"><title>Etymology.</title><p>The specific epithet is named after type locality, Kyushu, Japan.</p><!--PageBreak --><!--PageBreak --></tp:treatment-sec><tp:treatment-sec sec-type="remarks" id="SECID0EYEAE"><title>Remarks.</title><p>Among the species currently recognized in <italic><tp:taxon-name><tp:taxon-name-part taxon-name-part-type="genus" reg="Claviramus">Claviramus</tp:taxon-name-part></tp:taxon-name></italic>, <italic><tp:taxon-name><tp:taxon-name-part taxon-name-part-type="genus" reg="Claviramus">C.</tp:taxon-name-part> <tp:taxon-name-part taxon-name-part-type="species" reg="kyushuensis">kyushuensis</tp:taxon-name-part></tp:taxon-name></italic> sp. nov., is unique by having a collar shield rectangular, divided transversally into three nearly equal-sized sections; a glandular ridge on chaetiger 2; abdominal shields well developed; main fang of thoracic uncini with bifid tips and the presence of a short, distal filament in some radioles.</p><!--PageBreak --><p><italic><tp:taxon-name><tp:taxon-name-part taxon-name-part-type="genus" reg="Claviramus">Claviramus</tp:taxon-name-part> <tp:taxon-name-part taxon-name-part-type="species" reg="grubei">grubei</tp:taxon-name-part></tp:taxon-name></italic> has also a glandular ridge on chaetiger 2, a short mid-ventral incision of distal radiolar flanges and radiolar tip filaments, but it differs of <italic><tp:taxon-name><tp:taxon-name-part taxon-name-part-type="genus" reg="Claviramus">C.</tp:taxon-name-part> <tp:taxon-name-part taxon-name-part-type="species" reg="kyushuensis">kyushuensis</tp:taxon-name-part></tp:taxon-name></italic> sp. nov., by lacking abdominal shields (present in <italic><tp:taxon-name><tp:taxon-name-part taxon-name-part-type="genus" reg="Claviramus">C.</tp:taxon-name-part> <tp:taxon-name-part taxon-name-part-type="species" reg="kyushuensis">kyushuensis</tp:taxon-name-part></tp:taxon-name></italic> sp. nov.) (Table <xref ref-type="table" rid="T1">1</xref>).</p><table-wrap id="T1" position="float" orientation="portrait"><label>Table 1.</label><caption><p>Species of <italic><tp:taxon-name><tp:taxon-name-part taxon-name-part-type="genus" reg="Claviramus">Claviramus</tp:taxon-name-part></tp:taxon-name></italic> from the world after <xref ref-type="bibr" rid="B3">Cochrane (2000)</xref> and <xref ref-type="bibr" rid="B4">Fitzhugh (2002)</xref>.</p></caption><table id="TID0E1OAE" rules="all"><tbody><tr><th rowspan="1" colspan="1">Species name</th><th rowspan="1" colspan="1">Glandular ridge on chaetiger 2</th><th rowspan="1" colspan="1">Abdominal glandular shields</th><th rowspan="1" colspan="1">Mid-ventral incision of distal radiolar flanges</th><th rowspan="1" colspan="1">Ventral margin of collar</th><th rowspan="1" colspan="1">Ventral shield of collar</th><th rowspan="1" colspan="1">Main fang of thoracic uncini</th><th rowspan="1" colspan="1">Pygidial eyes</th><th rowspan="1" colspan="1">Type locality</th></tr><tr><td rowspan="1" colspan="1"><italic><tp:taxon-name><tp:taxon-name-part taxon-name-part-type="genus" reg="Claviramus">Claviramus</tp:taxon-name-part> <tp:taxon-name-part taxon-name-part-type="species" reg="candelus">candelus</tp:taxon-name-part></tp:taxon-name></italic> (Grube, 1863)</td><td rowspan="1" colspan="1">Absent</td><td rowspan="1" colspan="1">Present</td><td rowspan="1" colspan="1">? (Short, less than 1/4 of the flange length, fide figure of Langerhans)</td><td rowspan="1" colspan="1">Even in height</td><td rowspan="1" colspan="1">Rectangular, entire</td><td rowspan="1" colspan="1">?</td><td rowspan="1" colspan="1">Present</td><td rowspan="1" colspan="1">Adriatic Sea</td></tr><tr><td rowspan="1" colspan="1"><italic><tp:taxon-name><tp:taxon-name-part taxon-name-part-type="genus" reg="Claviramus">Claviramus</tp:taxon-name-part> <tp:taxon-name-part taxon-name-part-type="species" reg="grubei">grubei</tp:taxon-name-part></tp:taxon-name></italic> Fitzhugh, 2002</td><td rowspan="1" colspan="1">Present</td><td rowspan="1" colspan="1">Absent</td><td rowspan="1" colspan="1">Short, less than 1/4 of the flange length</td><td rowspan="1" colspan="1">With shallow mid-ventral incision</td><td rowspan="1" colspan="1">?</td><td rowspan="1" colspan="1">?</td><td rowspan="1" colspan="1">Absent</td><td rowspan="1" colspan="1">Thailand, Phuket Island</td></tr><tr><td rowspan="1" colspan="1"><italic><tp:taxon-name><tp:taxon-name-part taxon-name-part-type="genus" reg="Claviramus">Claviramus</tp:taxon-name-part> <tp:taxon-name-part taxon-name-part-type="species" reg="oculatus">oculatus</tp:taxon-name-part></tp:taxon-name></italic> (Langerhans, 1884)</td><td rowspan="1" colspan="1">Absent</td><td rowspan="1" colspan="1">Absent</td><td rowspan="1" colspan="1">Short, less than 1/4 of the flange length</td><td rowspan="1" colspan="1">With shallow mid-ventral incision</td><td rowspan="1" colspan="1">Rectangular, divided transversally into 2 areas (superior wider than inferior one)</td><td rowspan="1" colspan="1">?</td><td rowspan="1" colspan="1">Present</td><td rowspan="1" colspan="1">Madeira</td></tr><tr><td rowspan="1" colspan="1"><italic><tp:taxon-name><tp:taxon-name-part taxon-name-part-type="genus" reg="Claviramus">Claviramus</tp:taxon-name-part> <tp:taxon-name-part taxon-name-part-type="species" reg="kyushuensis">kyushuensis</tp:taxon-name-part></tp:taxon-name></italic> sp. nov.</td><td rowspan="1" colspan="1">Present</td><td rowspan="1" colspan="1">Present</td><td rowspan="1" colspan="1">Medium, 1/2 of the flange length</td><td rowspan="1" colspan="1">With shallow mid-ventral incision</td><td rowspan="1" colspan="1">Rectangular, divided transversally into 3 nearly equal sized sections with lateral margins indented</td><td rowspan="1" colspan="1">Bifid in frontal view</td><td rowspan="1" colspan="1">Absent</td><td rowspan="1" colspan="1">Ariake sound, Kyushu, Japan</td></tr></tbody></table></table-wrap><p><italic><tp:taxon-name><tp:taxon-name-part taxon-name-part-type="genus" reg="Claviramus">Claviramus</tp:taxon-name-part> <tp:taxon-name-part taxon-name-part-type="species" reg="kyushuensis">kyushuensis</tp:taxon-name-part></tp:taxon-name></italic> sp. nov., differs from <italic><tp:taxon-name><tp:taxon-name-part taxon-name-part-type="genus" reg="Claviramus">C.</tp:taxon-name-part> <tp:taxon-name-part taxon-name-part-type="species" reg="oculatus">oculatus</tp:taxon-name-part></tp:taxon-name></italic> and <italic><tp:taxon-name><tp:taxon-name-part taxon-name-part-type="genus" reg="Claviramus">C.</tp:taxon-name-part> <tp:taxon-name-part taxon-name-part-type="species" reg="candelus">candelus</tp:taxon-name-part></tp:taxon-name></italic> mainly by lacking pygidial eyes (present in <italic><tp:taxon-name><tp:taxon-name-part taxon-name-part-type="genus" reg="Claviramus">C.</tp:taxon-name-part> <tp:taxon-name-part taxon-name-part-type="species" reg="oculatus">oculatus</tp:taxon-name-part></tp:taxon-name></italic> and <italic><tp:taxon-name><tp:taxon-name-part taxon-name-part-type="genus" reg="Claviramus">C.</tp:taxon-name-part> <tp:taxon-name-part taxon-name-part-type="species" reg="candelus">candelus</tp:taxon-name-part></tp:taxon-name></italic>) and having a collar shield rectangular, divided transversally into three nearly equal-sized sections (entire in <italic><tp:taxon-name><tp:taxon-name-part taxon-name-part-type="genus" reg="Claviramus">C.</tp:taxon-name-part> <tp:taxon-name-part taxon-name-part-type="species" reg="candelus">candelus</tp:taxon-name-part></tp:taxon-name></italic>, divided into two areas in <italic><tp:taxon-name><tp:taxon-name-part taxon-name-part-type="genus" reg="Claviramus">C.</tp:taxon-name-part> <tp:taxon-name-part taxon-name-part-type="species" reg="oculatus">oculatus</tp:taxon-name-part></tp:taxon-name></italic>) (Table <xref ref-type="table" rid="T1">1</xref>).</p><p>In addition, SEM images used in this study reveals that tips of main fangs of thoracic uncini are bifid (Fig. <xref ref-type="fig" rid="F3">3C, D</xref>). This peculiarity has been only reported in <italic><tp:taxon-name><tp:taxon-name-part taxon-name-part-type="genus" reg="Amphicorina">Amphicorina</tp:taxon-name-part> <tp:taxon-name-part taxon-name-part-type="species" reg="triangulata">triangulata</tp:taxon-name-part></tp:taxon-name></italic> López &amp; Tena, 1999 by <xref ref-type="bibr" rid="B1">Cepeda and Lattig (2017)</xref>. However, in <italic><tp:taxon-name><tp:taxon-name-part taxon-name-part-type="genus" reg="Amphicorina">A.</tp:taxon-name-part> <tp:taxon-name-part taxon-name-part-type="species" reg="triangulata">triangulata</tp:taxon-name-part></tp:taxon-name></italic>, the presence of a large tooth above the main fang in the midline, followed by a third tooth offset from midline, and then followed by series of smaller teeth, is remarkable. In <italic><tp:taxon-name><tp:taxon-name-part taxon-name-part-type="genus" reg="Claviramus">Claviramus</tp:taxon-name-part> <tp:taxon-name-part taxon-name-part-type="species" reg="kyushuensis">kyushuensis</tp:taxon-name-part></tp:taxon-name></italic> sp. nov., all rows of teeth above the main fang are nearly equal-sized (Fig. <xref ref-type="fig" rid="F3">3C, D</xref>).</p></tp:treatment-sec><ref-list><ref id="B3"><mixed-citation xmlns:xlink="http://www.w3.org/1999/xlink" xlink:type="simple"><person-group><name name-style="western"><surname>Cochrane</surname><given-names>SJ</given-names></name></person-group> (<year>2000</year>) <source>Taxonomy and systematics of selected marine soft-bottom fan-worms (<tp:taxon-name><tp:taxon-name-part taxon-name-part-type="class">Polychaeta</tp:taxon-name-part></tp:taxon-name>: <tp:taxon-name><tp:taxon-name-part taxon-name-part-type="family">Sabellidae</tp:taxon-name-part></tp:taxon-name>: <tp:taxon-name><tp:taxon-name-part taxon-name-part-type="subfamily">Sabellinae</tp:taxon-name-part></tp:taxon-name>). Ph.D. Thesis, University of St.</source><publisher-name>Andrews</publisher-name>, <publisher-loc>Scotland, UK</publisher-loc>, <size units="page">296 pp</size>. <ext-link xlink:type="simple" ext-link-type="uri" xlink:href="http://research-repository.st-andrews.ac.uk/">http://research-repository.st-andrews.ac.uk/</ext-link><ext-link xlink:type="simple" ext-link-type="uri" xlink:href="http://hdl.handle.net/10023/7112">http://hdl.handle.net/10023/7112</ext-link></mixed-citation></ref><ref id="B4"><mixed-citation xmlns:xlink="http://www.w3.org/1999/xlink" xlink:type="simple"><person-group><name name-style="western"><surname>Fitzhugh</surname><given-names>K</given-names></name></person-group> (<year>2002</year>) <article-title>Fan worm polychaetes (<tp:taxon-name><tp:taxon-name-part taxon-name-part-type="family">Sabellidae</tp:taxon-name-part></tp:taxon-name>: <tp:taxon-name><tp:taxon-name-part taxon-name-part-type="subfamily">Sabellinae</tp:taxon-name-part></tp:taxon-name>) collected during the Thai-Danish Bioshelf Project.</article-title><source>Phuket Marine Biological Center Special Publication</source><volume>24</volume>: <fpage>353</fpage>–<lpage>424</lpage>.</mixed-citation></ref><ref id="B1"><mixed-citation xmlns:xlink="http://www.w3.org/1999/xlink" xlink:type="simple"><person-group><name name-style="western"><surname>Cepeda</surname><given-names>D</given-names></name><name name-style="western"><surname>Lattig</surname><given-names>P</given-names></name></person-group> (<year>2017</year>) <article-title>New reports and description of a new species of <tp:taxon-name><tp:taxon-name-part taxon-name-part-type="family">Sabellidae</tp:taxon-name-part></tp:taxon-name> (<tp:taxon-name><tp:taxon-name-part taxon-name-part-type="phylum">Annelida</tp:taxon-name-part></tp:taxon-name>) for the Iberian Peninsula and Balearic Archipelago.</article-title><source>Marine Biology Research</source><volume>13</volume>(<issue>8</issue>): <fpage>832</fpage>–<lpage>853</lpage>. <ext-link xlink:type="simple" ext-link-type="doi" xlink:href="10.1080/17451000.2017.1303576">https://doi.org/10.1080/17451000.2017.1303576</ext-link></mixed-citation></ref></ref-list></tp:taxon-treatment>
